# Supplementary material for: Isolation, Genomic Characterization and Pathogenicity of a European-Like PRRSV-1 Strain in Newborn Piglets from Southwestern China
Source: Vet Sci. 2026 Mar 31;13(4):338. doi: 10.3390/vetsci13040338 (PMC13120401; doi:10.3390/vetsci13040338)
Supplement: Supplementary file 1 [file vetsci-13-00338-s001.zip]

Archive with 1 entries (1 files):
- vetsci-4207295-supplementary.pdf
